# Supplementary material for: Bioavailability and provitamin A activity of neurosporaxanthin in mice
Source: Commun Biol. 2023 Oct 20;6:1068. doi: 10.1038/s42003-023-05446-1 (PMC10589281; doi:10.1038/s42003-023-05446-1)
Supplement: Supplementary file 3 — Supplementary Data [file 42003_2023_5446_MOESM3_ESM.xlsx]

## Sheet: Figure 2
c
Time (h)	Vehicle			30 mg/kg β-Carotene			30 mg/kg β-Cryptoxanthin			30 mg/kg Neurosporaxanthin
0	0	0	0	0	0	0	0	0	0	0	0	0
12	0	0	0	7.352	10.25	15.007	7.414	12.078	9.068	10.51	6.461	8.101
24	0	0	0	14.93	17.715	15.956	12.284	9.387	14.908	11.47	8.627	10.323
36	0	0	0	1.294	1.571	1.192	1.35	0.202	1.021	0.548	0.689	0.484
48	0	0	0	0.474	0.299	0.747	0.231	0.242	0.313	0.158	0.175	0.197
60	0	0	0	0.183	0.455	0.145	0.103	0.065	0.064	0.089	0.053	0.074
72	0	0	0	0.21	0.286	0.214	0.061	0.064	0.036	0.027	0.023	0.052
d
Vehicle			β-Carotene			β-Cryptoxanthin			Neurosporaxanthin
0	0	0	24.65	30.575	33.26	21.452	22.037	25.41	22.802	16.027	19.232
e
Vehicle			β-Carotene			β-Cryptoxanthin			Neurosporaxanthin
0	0	0	24.193	45.019	42.612	62.792	53.614	47.067	80.327	56.925	59.113
f
Vehicle			β-Carotene			β-Cryptoxanthin			Neurosporaxanthin
0	0	0	142.753	385.874	201.18	469.639	519.106	701.106	1215.93	817.775	880.491

## Sheet: Figure 3
a
	Vehicle			30 mg/kg NX			30 mg/kg BC
Wild-Type	0	0	0	5.704	18.759	12.567	0	0	0
Bco2-/-	0	0	0	16.702	22.456	15.364
Bco1-/-	0	0	0	69.418	46.385	51.229
Bco1-/-Bco2-/-	0	0	0	250.991	252.65	246.298
b
	Vehicle			30 mg/kg NX			30 mg/kg BC
Wild-Type	0	0	0	854.239	954.564	648.177	288.828	331.906	291.955
Bco2-/-	0	0	0	630.662	839.535	734.17
Bco1-/-	0	0	0	2031.59	1590.36	1167.73
Bco1-/-Bco2-/-	0	0	0	6303.9	5412.52	4448.87
c
Vehicle	151.463	296.882	312.404
Neurosporaxanthin	164.959	308.683	253.025
ß-Carotene	217.386	195.507	291.494
d
Vehicle	136.213	103.17	114.94
Neurosporaxanthin	152.307	109.477	136.31
ß-Carotene	141.671	123.903	125.821
e
	Inguinal WAT			Gonadal WAT
Vehicle	1.13144	1.19927	0.831213	0.942925	1.07857	0.651805
Neurosporaxanthin	1.79455	1.43047	1.89131	1.49621	1.61794	1.65686
ß-Carotene	1.32874	1.30885	1.37486	1.41165	1.62936	2.13671
f
	Inguinal WAT			Gonadal WAT
Vehicle	31.333	54.369	70.158	91.493	61.117	49.431
Neurosporaxanthin	106.977	127.628	97.99	111.067	120.17	113.339
ß-Carotene	114.894	126.245	158.158	160.804	121.245	122.129

## Sheet: Figure 5
b
		Neurosporaxanthin			β-Carotene
Duodenum	Isx	2.79525	2.33258	1.87304	2.13363	2.64665	2.7807
	Sr-b1	0.233267	0.12496	0.0939381	0.467681	0.0731716	0.0865187
	Bco1	0.210692	0.21494	0.0736989	0.143755	0.13153	0.263346
Jejunum	Isx	2.6907	3.12282	3.07766	2.84637	4.79242	4.64338
	Sr-b1	0.414125	0.458102	0.729419	0.293826	0.480569	0.533572
	Bco1	0.0647536	0.499784	0.480604	0.246136	0.18539	0.502199
c
		Vehicle			Neurosporaxanthin
Duodenum	Isx	1.35878	0.888485	0.75273	0.899549	1.15168	0.918785
	Sr-b1	1.04745	1.40556	0.546987	0.93465	1.65748	0.648174
Jejunum	Isx	0.362255	1.58731	1.05043	0.40719	0.464732	2.13452
	Sr-b1	1.13608	0.831664	1.03226	1.70963	0.846212	0.798882
